# Supplementary material for: Long-Term Analysis of Resilience of the Oral Microbiome in Allogeneic Stem Cell Transplant Recipients
Source: Microorganisms. 2022 Mar 29;10(4):734. doi: 10.3390/microorganisms10040734 (PMC9030553; doi:10.3390/microorganisms10040734)
Supplement: Supplementary file 1 [file microorganisms-10-00734-s001.zip]

Archive with 1 entries (1 files):
- microorganisms-1601680-supplementary.pdf
